# Supplementary material for: Identification and Molecular Characterization of the Operon Required for L-Asparagine Utilization in Corynebacterium glutamicum
Source: Microorganisms. 2022 May 10;10(5):1002. doi: 10.3390/microorganisms10051002 (PMC9145765; doi:10.3390/microorganisms10051002)
Supplement: Supplementary file 1 [file microorganisms-10-01002-s001.zip]

Archive with 1 entries (1 files):
- Table S1. Oligonucleotide primers used in this study_AnsR.xlsx
