# Supplementary material for: Identification and Molecular Characterization of the Operon Required for L-Asparagine Utilization in Corynebacterium glutamicum
Source: Microorganisms. 2022 May 10;10(5):1002. doi: 10.3390/microorganisms10051002 (PMC9145765; doi:10.3390/microorganisms10051002)
Supplement: Supplementary file 1 [file microorganisms-10-01002-s001.zip › Table S1. Oligonucleotide primers used in this study_AnsR.xlsx]

## Sheet: Table S2 primers
Table S1 Oligonucleotide primers used in this study
Primer name	Sequence (5ʹ-3ʹ)	Note
Deletion mutant construction
CglR1563-Fw2(SphI)	ctctgcatgcAGGTCATCATGGTTGCTCG	aspA1 deletion
CglR1563-Fw3	AACTTGTGAGAGGCAGTACTCCAAGATCTCGTCTGATACC	aspA1 deletion
CglR1563-Rv2(SacI)	ctctgagctcGCAGTGGTAATCCAGAACAG	aspA1 deletion
CglR1563-Rv3	GTACTGCCTCTCACAAGTTG	aspA1 deletion
CglR2025-Fw1(SalI)	ctctgtcgacGAAGCTGGAACATGACGGTG	ansA1 deletion
CglR2025-Fw2	CTCCACACCATTAAACAATGGCTACTTCAGAGCTGGTCAG	ansA1 deletion
CglR2025-Rv1(SacI)	ctctgagctcTCACGGTGTTGTGTCAGTAC	ansA1 deletion
CglR2025-Rv2	CATTGTTTAATGGTGTGGAGTGC	ansA1 deletion
cgR2807-Fw1(SphⅠ)	ctctgcatgcTTCCGTTATGCACGTCT	ansR deletion
cgR_2807invFw	GTTGATGACATCGTGAGCAAACAATCATG	ansR deletion
cgR2807-Rv1(SphⅠ)	ctctgcatgcGGTGATCTGGAAATTCTCTG	ansR deletion
cgR_2807invRv	CCAGCTGTCAGACAGGTTCATG	ansR deletion
CglR2808-Fw1(SalI)	ctctgtcgacATGAACCTGTCTGACAGCTG	ansA2 deletion
CglR2808-Fw2	GACGTTACTCCTCAATGCAC	ansA2 deletion
CglR2808-Rv1(SacI)	ctctgagctcCTAAACGATCGTGGTCTTCC	ansA2 deletion
CglR2808-Rv2	AGCACAGCTGATCCGTAGTG	ansA2 deletion
CglR2809-Fw1(PstI)	ctctctgcagCTGTTGATGACATCGTGAGC	aspA2 deletion
CglR2809-Fw2	TTTAAAAGAAAGCACTGTCAAACGAGCACACCATGTCAAC	aspA2 deletion
CglR2809-Rv1(SacI)	ctctgagctcCCAGGTTCATCACTACGTCC	aspA2 deletion
CglR2809-Rv2	GACAGTGCTTTCTTTTAAAGGGC	aspA2 deletion
cgR2810-Fw1(xbaⅠ)	ctcttctagaAGCACCAACATGAATGCC	ansP deletion
cgR2810-Fw2	TAATCCTAGAGGCTCGGATTA	ansP deletion
cgR2810-Rv1(xbaⅠ)	ctcttctagaATCGCAGCCATCTCCTT	ansP deletion
cgR2810-Rv2	CATGGTGTGCTCGTTTCT	ansP deletion
Expression analysis
RT2807_2808-Fw1	GACCTCATATTGAAGTTCCTG	RT-PCR
RT2807_2808-Rv1	CAGGTGTGCTTCGCGTTC	RT-PCR
RT2808_2809-Fw1	CTGGAAGCGCTGAATACCAG	RT-PCR
RT2808_2809-Rv1	CTTGAGGGATTCCTCTAAAC	RT-PCR
RT2809_2810-Fw1	GAAACTCTCCAAAATCTGCAG	RT-PCR
RT2809_2810-Rv1	CATTGTGGGACAGCGGAAATC	RT-PCR
RT2809_2810-Fw2	CTTTTAGCTCCACCCGCAC	RT-PCR
RT2809_2810-Rv2	GACAAAGTAGCAGCCAACCACG	RT-PCR
cglR1563_RT-Fw1	CCAAATCGCCACGAATGAG	qRT-PCR
cglR1563_RT-Rv1	CGACGACACGTTCCGAAAC	qRT-PCR
cglR2025_RT-Fw1	GAGCGCAGATCGCTTTCG	qRT-PCR
cglR2025_RT-Rv1	CGTCATGGAGGAGGAATCAAG	qRT-PCR
cglR_2807_RT-Fw2	GGCGTTAGCTGCATCCTTTG	qRT-PCR
cglR_2807_RT-Rv2	TGCTGAAGATCGAAGTGCTTCTC	qRT-PCR
cglR_2808_RT-Fw2	AAACATCCATCGGCGATACC	qRT-PCR
cglR_2808_RT-Rv2	CCGCGAAGAGTGGTTTCAG	qRT-PCR
cglR2809_RT-Fw1	TTCGGACCGTAGTGAAAATGG	qRT-PCR
cglR2809_RT-Rv1	CCATCCGCCGAATTCTTG	qRT-PCR
cglR2810_RT-Fw1	CGCAGCCGCTTTGTACATG	qRT-PCR
cglR2810_RT-Rv1	TTGTGGGACAGCGGAAATC	qRT-PCR
5race_ansR-1	GCGATGGCAGCGTGAAATTCCGTGTC	5'RACE-PCR
5race_ansR-2	CGATCGCCTGGTTGCAGCGAGGCCAGC	5'RACE-PCR
EMSA
cgR_2807Fw5(Nde1)	GGAATTCCATATGAACCTGTCTGACAGCTG	Recombinant AnsR
cgR_2807Rv5(Xba1)	CATCTAGATCATGATTGTTTGCTCACGATGTC	Recombinant AnsR
2807_probe-Fw2	TGCATGATGTTCACCATGAAC	DNA probe
2807_probe-Fw3	TGAACCTGTCTGACAGCTGG	DNA probe
2807_probe-Fw4	CTGGACACCCCGACAGCCGG	DNA probe
2807_probe-Rv3	TGAAGATCGAAGTGCTTCTC	DNA probe
2807_probe-Rv3'	ATCATGCATTGTGATGCACC	DNA probe
2807_probe-Rv4	GTTCATGGTGAACATCATGC	DNA probe
2807_probe-Rv5	CAGGTTCATGGTGAACATCATG	DNA probe
2807_probe-Rv6	CATGGTGAACATCATGCATTG	DNA probe
2807_probe-Rv7	TCAGACAGGTTCATGGTGAAC	DNA probe
2807_probe-Rv8	AGCTGTCAGACAGGTTCATG	DNA probe
cgR_2807-Fw3	CTGGACCGTGAACCAG	DNA probe
cgR_2807-Rv6	GTCGGGGTGTCCAGCTATCAGAGAGGTTCATGGTGAACA	DNA probe (mutated)
cgR_2807-Rv7	GTCGGGGTGTCCATGAATCACTGAGGTTCATGGTGAACA	DNA probe (mutated)
cgR_2807-Rv8	GTCGGGGTGTCCAGCTGTCAGAGAGGTTCATGGTGAACA	DNA probe (mutated)
cgR_2807-Rv9	GTCGGGGTGTCCAGCTGTCGGACAGGTTCATGGTGAACA	DNA probe (mutated)
cgR_2807-Rv10	GTCGGGGTGTCCAGCTATCGCTCAGGTTCATGGTGAACA	DNA probe (mutated)
cgR_2807-Rv11	GTCGGGGTGTCCAGCTATCAGACAGGTTCATGGTGAACA	DNA probe (mutated)
cgR_2807-Rv12	GTCGGGGTGTCCAGGAGTCAGACAGGTTCATGGTGAACA	DNA probe (mutated)
cgR_2807-Rv13	GTCGGGGCGTCCAGCTGTCAGACAGGTTCATGGTGAACA	DNA probe (mutated)
cgR_2807-Rv14	GTCGCGGTGTCCAGCTGTCAGACAGGTTCATGGTGAACA	DNA probe (mutated)
